# Supplementary material for: Solution-Processed Large-Area Organic/Inorganic Hybrid Antireflective Films for Perovskite Solar Cell
Source: Molecules. 2023 Feb 24;28(5):2145. doi: 10.3390/molecules28052145 (PMC10004043; doi:10.3390/molecules28052145)
Supplement: Supplementary file 1 [file molecules-28-02145-s001.zip]

Archive with 1 entries (1 files):
- molecules-2204217-supplementary.pdf
